# Supplementary material for: Pharmacokinetics of Novel Dopamine Transporter Inhibitor CE-123 and Modafinil with a Focus on Central Nervous System Distribution
Source: Int J Mol Sci. 2023 Nov 29;24(23):16956. doi: 10.3390/ijms242316956 (PMC10707468; doi:10.3390/ijms242316956)
Supplement: Supplementary file 1 [file ijms-24-16956-s001.zip]

Archive with 1 entries (1 files):
- ijms-2731679-supplementary.pdf
